# Supplementary material for: Characterizing alpha helical properties of Ebola viral proteins as potential targets for inhibition of alpha-helix mediated protein-protein interactions
Source: F1000Res. 2015 Jan 27;3:251. Originally published 2014 Oct 24. [Version 3] doi: 10.12688/f1000research.5573.3 (PMC4329671; doi:10.12688/f1000research.5573.3)
Supplement: PAGAL analysis of Ebola-related alpha helices — A PDB database search using the keyword ‘Ebola’ generate 146 single chained proteins, which were analyzed using Define Secondary Structure of Proteins, resulting in 758 alpha helices (ALPHA.zip). Note, this list might include non-Ebola proteins which might have been co-crystallized with the Ebola protein. These helices were analyzed using PAGAL (PAGALRAWDATA.txt), which details the hydrophobic moment, percent of positive charges and the total number of charged residues for every helix. [file f1000research-3-6510-s0000.tgz]

Archive with 1 entries (1 files):
- cf141586-c758-4457-8d25-b7e8e5da7406_Ebola_helices.zip
